# Supplementary material for: MicroRNA-26b Attenuates Platelet Adhesion and Aggregation in Mice
Source: Biomedicines. 2022 Apr 23;10(5):983. doi: 10.3390/biomedicines10050983 (PMC9138361; doi:10.3390/biomedicines10050983)
Supplement: Supplementary file 1 [file biomedicines-10-00983-s001.zip]

Archive with 1 entries (1 files):
- biomedicines-1670250-supplementary.pdf
